# Supplementary material for: Thermomechanical Properties and Biodegradation Behavior of Itaconic Anhydride-Grafted PLA/Pecan Nutshell Biocomposites
Source: Polymers (Basel). 2022 Dec 17;14(24):5532. doi: 10.3390/polym14245532 (PMC9785769; doi:10.3390/polym14245532)
Supplement: Supplementary file 1 [file polymers-14-05532-s001.zip]

Archive with 1 entries (1 files):
- polymers-2070968-supplementary.pdf
